# Supplementary material for: Autophagy Inhibits Intercellular Transport of Citrus Leaf Blotch Virus by Targeting Viral Movement Protein
Source: Viruses. 2021 Oct 30;13(11):2189. doi: 10.3390/v13112189 (PMC8619118; doi:10.3390/v13112189)
Supplement: Supplementary file 1 [file viruses-13-02189-s001.zip]

Archive with 1 entries (1 files):
- viruses-1391493-supplementary.pdf
